# Supplementary material for: Biological Studies of New Implant Materials Based on Carbon and Polymer Carriers with Film Heterostructures Containing Noble Metals
Source: Biomedicines. 2022 Sep 8;10(9):2230. doi: 10.3390/biomedicines10092230 (PMC9496383; doi:10.3390/biomedicines10092230)
Supplement: Supplementary file 1 [file biomedicines-10-02230-s001.zip]

Archive with 1 entries (1 files):
- biomedicines-1886573-supplementary.pdf
